# Supplementary material for: Ptc6 Is Required for Proper Rapamycin-Induced Down-Regulation of the Genes Coding for Ribosomal and rRNA Processing Proteins in S. cerevisiae
Source: PLoS One. 2013 May 21;8(5):e64470. doi: 10.1371/journal.pone.0064470 (PMC3660562; doi:10.1371/journal.pone.0064470)
Supplement: Table S4 — Major functional categories of genes down-regulated by rapamycin. The set of genes in each category (according to the MIPS Functional Catalogue Database) is classified as affected (dependent) or unaffected (independent) by the absence of Ptc6. Ptc6-dependent genes are further classified into totally plus strongly dependent (TD+SD) and weakly dependent (WD). (XLS) [file pone.0064470.s008.xls]

## Sheet: Table S4
	Total		Ptc6-independent		Ptc6-dependent		Ptc6-dependent		Ptc6-dependent
					(TD+SD+WD)		(TD+SD)		(WD)
FUNCTIONAL CATEGORY	Number	p-value	Number	p-value	Number	p-value	Number	p-value	Number	p-value
	of genes		of genes		of genes		of genes		of genes
12 PROTEIN SYNTHESIS	217	4.98233e-102	111	5.72815e-45	106	4.36984e-49	25	5.25906e-09	81	2.30362e-41
12.01 ribosome biogenesis	162	5.98562e-86	74	5.06865e-30	88	1.2304e-49	22	1.66832e-10	66	1.74047e-39
12.01.01 ribosomal proteins	131	7.30275e-70	59	6.13703e-24	72	4.68287e-41	10	0.0023746	62	1.23859e-41
12.04 translation	46	5.86e-24	36	1.59954e-23	10	0.00602038	1	0.718315	9	0.00150709
12.04.01 translation initiation	26	2.86539e-17	17	5.11138e-12	9	5.47957e-05	1	0.436511	8	2.41248e-05
12.04.02 translation elongation	10	1.08026e-05	10	3.70701e-08	0	ND	0	ND	0	ND
12.04.03 translation termination	4	0.00799098	4	0.000837432	0	ND	0	ND	0	ND
12.07 translational control	14	0.000698206	11	0.000131663	3	0.455816	0	ND	3	0.242367
11 TRANSCRIPTION	144	3.08562e-05	61	0.349321	83	1.53849e-07	38	1.04044e-08	45	0.0182102
11.02 RNA synthesis	49	1	25	1	24	0.851468	6	0.898727	18	0.690792
11.02.01 rRNA synthesis	17	0.00269667	8	0.0769285	9	0.0120783	3	0.113285	6	0.0431628
11.02.02 tRNA synthesis	11	0.000813413	7	0.00365318	4	0.0905969	0	ND	4	0.0290222
11.04 RNA processing	89	5.35148e-12	32	0.0429668	57	6.21629e-14	31	8.07791e-15	26	0.000862556
11.04.01 rRNA processing	70	3.86743e-22	17	0.0491983	53	5.33997e-27	29	4.18245e-22	24	1.35984e-08
11.06 RNA modification	17	0.000109023	7	0.0549727	10	0.000524022	3	0.0619716	7	0.00343009
11.06.01 rRNA modification	7	0.00108193	2	0.252376	5	0.000957889	2	0.0262917	3	0.0169674
16 PROTEIN WITH BINDING FUNCTION OR COFACTOR	134	0.000531384	59	0.375218	75	1.42622e-05	31	2.23447e-05	44	0.0184123
REQUIREMENT (structural or catalytic)
16.03 nucleic acid binding	69	2.59073e-09	29	0.00896986	40	1.48505e-08	20	3.5782e-08	20	0.00421535
16.03.03 RNA binding	51	1.05799e-11	19	0.00640031	32	5.39828e-11	17	8.13317e-10	15	0.000755762
16.19 nucleotide/nucleoside/nucleobase binding	33	0.0131318	9	1	24	6.80088e-05	7	0.0398961	17	0.000560654
01.03 nucleotide/nucleoside/nucleobase metabolism	40	0.000137504	20	0.0172519	20	0.00260472	6	0.0977197	14	0.00941713
01.03.04 pyrimidine nucleotide/nucleoside/nucleobase metabolism	14	0.000148707	8	0.0036914	6	0.0200664	3	0.0301901	3	0.185489
01.03.01 purin nucleotide/nucleoside/nucleobase metabolism	14	0.00206641	5	0.230056	9	0.00151143	3	0.0551548	6	0.0110517
